# Supplementary material for: Activity Tracker–Based Metrics as Digital Markers of Cardiometabolic Health in Working Adults: Cross-Sectional Study
Source: JMIR Mhealth Uhealth. 2020 Jan 31;8(1):e16409. doi: 10.2196/16409 (PMC7055791; doi:10.2196/16409)
Supplement: Multimedia Appendix 1 [file mhealth_v8i1e16409_app1.zip]

Archive with 3 entries (3 files):
- NTU_Fitbit correlation and regression analyses.R
- NTU_Fitbit data processing.R
- NTU_Fitbit_3-day window RHR sampling and stability analysis.R
