# Supplementary material for: Activity Tracker–Based Metrics as Digital Markers of Cardiometabolic Health in Working Adults: Cross-Sectional Study
Source: JMIR Mhealth Uhealth. 2020 Jan 31;8(1):e16409. doi: 10.2196/16409 (PMC7055791; doi:10.2196/16409)
Supplement: Multimedia Appendix 1 [file mhealth_v8i1e16409_app1.zip › NTU_Fitbit correlation and regression analyses.R]

# NTU Fitbit study - data analysis
# Examining associations between activity tracker metrics and cardiometabolic disease biomarkers 
library(Hmisc)
library(stargazer)

setwd("C:/") #indicate the actual path to the working directory
fit <- read.csv("C:/R_os/daily.data/fitbit metrics and outcomes.csv") # indicate the actual path to the source file with the dataset

### Spearman's rank correlation
#custom function for reporting results (coefficients and P-values)
flattenCorrMatrix <- function(cormat, pmat) {
  ut <- upper.tri(cormat)
  data.frame(
    row = rownames(cormat)[row(cormat)[ut]],
    column = rownames(cormat)[col(cormat)[ut]],
    cor  =(cormat)[ut],
    p = pmat[ut]
  )
}

#Spearman's rank correlation
res <-rcorr(as.matrix(fit[,c(2:16,22:31)]),type=c("spearman")) # indicate the actual indexes of explanatory variables(activity tracker metrics) and outcomes
res2 <- flattenCorrMatrix(res$r, res$P)
write.csv(res2, "spearman correlation.csv")

### MULTIPLE REGRESSION ANALYSIS
## MODELS with ONE EXPLANATORY VARIABLE and ADJUSTED CONFOUNDERS
fitTG <- fit[fit$triglycerides_mgdl < 1900,] #data.frame without the outlier

## Steps-based metrics
#Steps
mod1 <- lm(bmi ~ steps + age + gender + ethnic+shift_worker + edu_2cat, data = fit)
mod2 <- lm(waist ~steps+ age + gender + ethnic+shift_worker + edu_2cat, data = fit)
mod3 <- lm(whr ~steps+ age + gender + ethnic+shift_worker + edu_2cat, data = fit)
mod4 <- lm(hdl_mgdl ~steps+ age + gender + ethnic+shift_worker + edu_2cat, data = fit)
mod5 <- lm(ldl_mgdl ~steps+ age + gender + ethnic+shift_worker + edu_2cat, data = fit)
mod6 <- lm(triglycerides_mgdl ~steps+ age + gender+ ethnic+shift_worker + edu_2cat, data = fitTG)
mod7 <- lm(glucose_mgdl ~steps+ age + gender + ethnic+shift_worker + edu_2cat, data = fitTG)
mod8 <- lm(systolicBP ~steps+ age + gender + ethnic+shift_worker + edu_2cat, data = fit)
mod9 <- lm(diastolicBP ~steps+ age + gender + ethnic+shift_worker + edu_2cat, data = fit)
mod10 <- lm(cholesterol_mgdl ~steps+ age + gender+ ethnic+shift_worker + edu_2cat, data = fit)

stargazer(mod1, mod2, mod3, mod4, mod5, mod6, mod7, mod8, mod9,mod10, type="html", report = "vcsp*",
          summary=T, single.row = TRUE,
          dep.var.labels=c("BMI","WC","WHR","HDL","LDL","TG", "BG","SBP", "DBP","TotChol"), 
          digits = 3,
          ci = T,
          star.cutoffs = c(0.05, 0.01, 0.001),
          out="CVMD-steps.html")

#IS
mod1 <- lm(bmi ~ IS + age + gender + ethnic+shift_worker + edu_2cat, data = fit)
mod2 <- lm(waist ~IS+ age + gender + ethnic+shift_worker + edu_2cat, data = fit)
mod3 <- lm(whr ~IS+ age + gender + ethnic+shift_worker + edu_2cat, data = fit)
mod4 <- lm(hdl_mgdl ~IS+ age + gender + ethnic+shift_worker + edu_2cat, data = fit)
mod5 <- lm(ldl_mgdl ~IS+ age + gender + ethnic+shift_worker + edu_2cat, data = fit)
mod6 <- lm(triglycerides_mgdl ~IS+ age + gender+ ethnic+shift_worker + edu_2cat, data = fitTG)
mod7 <- lm(glucose_mgdl ~IS+ age + gender + ethnic+shift_worker + edu_2cat, data = fitTG)
mod8 <- lm(systolicBP ~IS+ age + gender + ethnic+shift_worker + edu_2cat, data = fit)
mod9 <- lm(diastolicBP ~IS+ age + gender + ethnic+shift_worker + edu_2cat, data = fit)
mod10 <- lm(cholesterol_mgdl ~IS+ age + gender+ ethnic+shift_worker + edu_2cat, data = fit)

stargazer(mod1, mod2, mod3, mod4, mod5, mod6, mod7, mod8, mod9,mod10, type="html", report = "vcsp*",
          summary=T, single.row = TRUE,
          dep.var.labels=c("BMI","WC","WHR","HDL","LDL","TG", "BG","SBP", "DBP","TotChol"), 
          digits = 3,
          ci = T,
          star.cutoffs = c(0.05, 0.01, 0.001),
          out="CVMD-IS.html")

#IV
mod1 <- lm(bmi ~ IV + age + gender + ethnic+shift_worker + edu_2cat, data = fit)
mod2 <- lm(waist ~IV+ age + gender + ethnic+shift_worker + edu_2cat, data = fit)
mod3 <- lm(whr ~IV+ age + gender + ethnic+shift_worker + edu_2cat, data = fit)
mod4 <- lm(hdl_mgdl ~IV+ age + gender + ethnic+shift_worker + edu_2cat, data = fit)
mod5 <- lm(ldl_mgdl ~IV+ age + gender + ethnic+shift_worker + edu_2cat, data = fit)
mod6 <- lm(triglycerides_mgdl ~IV+ age + gender+ ethnic+shift_worker + edu_2cat, data = fitTG)
mod7 <- lm(glucose_mgdl ~IV+ age + gender + ethnic+shift_worker + edu_2cat, data = fitTG)
mod8 <- lm(systolicBP ~IV+ age + gender + ethnic+shift_worker + edu_2cat, data = fit)
mod9 <- lm(diastolicBP ~IV+ age + gender + ethnic+shift_worker + edu_2cat, data = fit)
mod10 <- lm(cholesterol_mgdl ~IV+ age + gender+ ethnic+shift_worker + edu_2cat, data = fit)

stargazer(mod1, mod2, mod3, mod4, mod5, mod6, mod7, mod8, mod9,mod10, type="html", report = "vcsp*",
          summary=T, single.row = TRUE,
          dep.var.labels=c("BMI","WC","WHR","HDL","LDL","TG", "BG","SBP", "DBP","TotChol"), 
          digits = 3,
          ci = T,
          star.cutoffs = c(0.05, 0.01, 0.001),
          out="CVMD-IV.html")

#Cluster membership
mod1 <- lm(bmi ~ clan.cluster + age + gender + ethnic+shift_worker + edu_2cat, data = fit)
mod2 <- lm(waist ~clan.cluster+ age + gender + ethnic+shift_worker + edu_2cat, data = fit)
mod3 <- lm(whr ~clan.cluster+ age + gender + ethnic+shift_worker + edu_2cat, data = fit)
mod4 <- lm(hdl_mgdl ~clan.cluster+ age + gender + ethnic+shift_worker + edu_2cat, data = fit)
mod5 <- lm(ldl_mgdl ~clan.cluster+ age + gender + ethnic+shift_worker + edu_2cat, data = fit)
mod6 <- lm(triglycerides_mgdl ~clan.cluster+ age + gender+ ethnic+shift_worker + edu_2cat, data = fitTG)
mod7 <- lm(glucose_mgdl ~clan.cluster+ age + gender + ethnic+shift_worker + edu_2cat, data = fitTG)
mod8 <- lm(systolicBP ~clan.cluster+ age + gender + ethnic+shift_worker + edu_2cat, data = fit)
mod9 <- lm(diastolicBP ~clan.cluster+ age + gender + ethnic+shift_worker + edu_2cat, data = fit)
mod10 <- lm(cholesterol_mgdl ~clan.cluster+ age + gender+ ethnic+shift_worker + edu_2cat, data = fit)

stargazer(mod1, mod2, mod3, mod4, mod5, mod6, mod7, mod8, mod9,mod10, type="html", report = "vcsp*",
          summary=T, single.row = TRUE,
          dep.var.labels=c("BMI","WC","WHR","HDL","LDL","TG", "BG","SBP", "DBP","TotChol"), 
          digits = 3,
          ci = T,
          star.cutoffs = c(0.05, 0.01, 0.001),
          out="CVMD-Cluster.html")

##Calorie expenditure-based metrics
#Sedentary
mod1 <- lm(bmi ~ Sedentary + age + gender + ethnic+shift_worker + edu_2cat, data = fit)
mod2 <- lm(waist ~Sedentary+ age + gender + ethnic+shift_worker + edu_2cat, data = fit)
mod3 <- lm(whr ~Sedentary+ age + gender + ethnic+shift_worker + edu_2cat, data = fit)
mod4 <- lm(hdl_mgdl ~Sedentary+ age + gender + ethnic+shift_worker + edu_2cat, data = fit)
mod5 <- lm(ldl_mgdl ~Sedentary+ age + gender + ethnic+shift_worker + edu_2cat, data = fit)
mod6 <- lm(triglycerides_mgdl ~Sedentary+ age + gender+ ethnic+shift_worker + edu_2cat, data = fitTG)
mod7 <- lm(glucose_mgdl ~Sedentary+ age + gender + ethnic+shift_worker + edu_2cat, data = fitTG)
mod8 <- lm(systolicBP ~Sedentary+ age + gender + ethnic+shift_worker + edu_2cat, data = fit)
mod9 <- lm(diastolicBP ~Sedentary+ age + gender + ethnic+shift_worker + edu_2cat, data = fit)
mod10 <- lm(cholesterol_mgdl ~Sedentary+ age + gender+ ethnic+shift_worker + edu_2cat, data = fit)

stargazer(mod1, mod2, mod3, mod4, mod5, mod6, mod7, mod8, mod9,mod10, type="html", report = "vcsp*",
          summary=T, single.row = TRUE,
          dep.var.labels=c("BMI","WC","WHR","HDL","LDL","TG", "BG","SBP", "DBP","TotChol"), 
          digits = 3,
          ci = T,
          star.cutoffs = c(0.05, 0.01, 0.001),
          out="CVMD-Sedentary.html")

#LightPA
mod1 <- lm(bmi ~ lightPA + age + gender + ethnic+shift_worker + edu_2cat, data = fit)
mod2 <- lm(waist ~lightPA+ age + gender + ethnic+shift_worker + edu_2cat, data = fit)
mod3 <- lm(whr ~lightPA+ age + gender + ethnic+shift_worker + edu_2cat, data = fit)
mod4 <- lm(hdl_mgdl ~lightPA+ age + gender + ethnic+shift_worker + edu_2cat, data = fit)
mod5 <- lm(ldl_mgdl ~lightPA+ age + gender + ethnic+shift_worker + edu_2cat, data = fit)
mod6 <- lm(triglycerides_mgdl ~lightPA+ age + gender+ ethnic+shift_worker + edu_2cat, data = fitTG)
mod7 <- lm(glucose_mgdl ~lightPA+ age + gender + ethnic+shift_worker + edu_2cat, data = fitTG)
mod8 <- lm(systolicBP ~lightPA+ age + gender + ethnic+shift_worker + edu_2cat, data = fit)
mod9 <- lm(diastolicBP ~lightPA+ age + gender + ethnic+shift_worker + edu_2cat, data = fit)
mod10 <- lm(cholesterol_mgdl ~lightPA+ age + gender+ ethnic+shift_worker + edu_2cat, data = fit)

stargazer(mod1, mod2, mod3, mod4, mod5, mod6, mod7, mod8, mod9,mod10, type="html", report = "vcsp*",
          summary=T, single.row = TRUE,
          dep.var.labels=c("BMI","WC","WHR","HDL","LDL","TG", "BG","SBP", "DBP","TotChol"), 
          digits = 3,
          ci = T,
          star.cutoffs = c(0.05, 0.01, 0.001),
          out="CVMD-lightPA.html")

#ModeratePA
mod1 <- lm(bmi ~ moderatePA + age + gender + ethnic+shift_worker + edu_2cat, data = fit)
mod2 <- lm(waist ~moderatePA+ age + gender + ethnic+shift_worker + edu_2cat, data = fit)
mod3 <- lm(whr ~moderatePA+ age + gender + ethnic+shift_worker + edu_2cat, data = fit)
mod4 <- lm(hdl_mgdl ~moderatePA+ age + gender + ethnic+shift_worker + edu_2cat, data = fit)
mod5 <- lm(ldl_mgdl ~moderatePA+ age + gender + ethnic+shift_worker + edu_2cat, data = fit)
mod6 <- lm(triglycerides_mgdl ~moderatePA+ age + gender+ ethnic+shift_worker + edu_2cat, data = fitTG)
mod7 <- lm(glucose_mgdl ~moderatePA+ age + gender + ethnic+shift_worker + edu_2cat, data = fitTG)
mod8 <- lm(systolicBP ~moderatePA+ age + gender + ethnic+shift_worker + edu_2cat, data = fit)
mod9 <- lm(diastolicBP ~moderatePA+ age + gender + ethnic+shift_worker + edu_2cat, data = fit)
mod10 <- lm(cholesterol_mgdl ~moderatePA+ age + gender+ ethnic+shift_worker + edu_2cat, data = fit)

stargazer(mod1, mod2, mod3, mod4, mod5, mod6, mod7, mod8, mod9,mod10, type="html", report = "vcsp*",
          summary=T, single.row = TRUE,
          dep.var.labels=c("BMI","WC","WHR","HDL","LDL","TG", "BG","SBP", "DBP","TotChol"), 
          digits = 3,
          ci = T,
          star.cutoffs = c(0.05, 0.01, 0.001),
          out="CVMD-moderatePA.html")

#VigorousPA
mod1 <- lm(bmi ~ vigorousPA + age + gender + ethnic+shift_worker + edu_2cat, data = fit)
mod2 <- lm(waist ~vigorousPA+ age + gender + ethnic+shift_worker + edu_2cat, data = fit)
mod3 <- lm(whr ~vigorousPA+ age + gender + ethnic+shift_worker + edu_2cat, data = fit)
mod4 <- lm(hdl_mgdl ~vigorousPA+ age + gender + ethnic+shift_worker + edu_2cat, data = fit)
mod5 <- lm(ldl_mgdl ~vigorousPA+ age + gender + ethnic+shift_worker + edu_2cat, data = fit)
mod6 <- lm(triglycerides_mgdl ~vigorousPA+ age + gender+ ethnic+shift_worker + edu_2cat, data = fitTG)
mod7 <- lm(glucose_mgdl ~vigorousPA+ age + gender + ethnic+shift_worker + edu_2cat, data = fitTG)
mod8 <- lm(systolicBP ~vigorousPA+ age + gender + ethnic+shift_worker + edu_2cat, data = fit)
mod9 <- lm(diastolicBP ~vigorousPA+ age + gender + ethnic+shift_worker + edu_2cat, data = fit)
mod10 <- lm(cholesterol_mgdl ~vigorousPA+ age + gender+ ethnic+shift_worker + edu_2cat, data = fit)

stargazer(mod1, mod2, mod3, mod4, mod5, mod6, mod7, mod8, mod9,mod10, type="html", report = "vcsp*",
          summary=T, single.row = TRUE,
          dep.var.labels=c("BMI","WC","WHR","HDL","LDL","TG", "BG","SBP", "DBP","TotChol"), 
          digits = 3,
          ci = T,
          star.cutoffs = c(0.05, 0.01, 0.001),
          out="CVMD-vigorousPA.html")

#MVPA
mod1 <- lm(bmi ~ MVPA + age + gender + ethnic+shift_worker + edu_2cat, data = fit)
mod2 <- lm(waist ~MVPA+ age + gender + ethnic+shift_worker + edu_2cat, data = fit)
mod3 <- lm(whr ~MVPA+ age + gender + ethnic+shift_worker + edu_2cat, data = fit)
mod4 <- lm(hdl_mgdl ~MVPA+ age + gender + ethnic+shift_worker + edu_2cat, data = fit)
mod5 <- lm(ldl_mgdl ~MVPA+ age + gender + ethnic+shift_worker + edu_2cat, data = fit)
mod6 <- lm(triglycerides_mgdl ~MVPA+ age + gender+ ethnic+shift_worker + edu_2cat, data = fitTG)
mod7 <- lm(glucose_mgdl ~MVPA+ age + gender + ethnic+shift_worker + edu_2cat, data = fitTG)
mod8 <- lm(systolicBP ~MVPA+ age + gender + ethnic+shift_worker + edu_2cat, data = fit)
mod9 <- lm(diastolicBP ~MVPA+ age + gender + ethnic+shift_worker + edu_2cat, data = fit)
mod10 <- lm(cholesterol_mgdl ~MVPA+ age + gender+ ethnic+shift_worker + edu_2cat, data = fit)

stargazer(mod1, mod2, mod3, mod4, mod5, mod6, mod7, mod8, mod9,mod10, type="html", report = "vcsp*",
          summary=T, single.row = TRUE,
          dep.var.labels=c("BMI","WC","WHR","HDL","LDL","TG", "BG","SBP", "DBP","TotChol"), 
          digits = 3,
          ci = T,
          star.cutoffs = c(0.05, 0.01, 0.001),
          out="CVMD-MVPA.html")

## Heart rate-based metrics
#HR
mod1 <- lm(bmi ~ HR + age + gender + ethnic+shift_worker + edu_2cat, data = fit)
mod2 <- lm(waist ~HR+ age + gender + ethnic+shift_worker + edu_2cat, data = fit)
mod3 <- lm(whr ~HR+ age + gender + ethnic+shift_worker + edu_2cat, data = fit)
mod4 <- lm(hdl_mgdl ~HR+ age + gender + ethnic+shift_worker + edu_2cat, data = fit)
mod5 <- lm(ldl_mgdl ~HR+ age + gender + ethnic+shift_worker + edu_2cat, data = fit)
mod6 <- lm(triglycerides_mgdl ~HR+ age + gender+ ethnic+shift_worker + edu_2cat, data = fitTG)
mod7 <- lm(glucose_mgdl ~HR+ age + gender + ethnic+shift_worker + edu_2cat, data = fitTG)
mod8 <- lm(systolicBP ~HR+ age + gender + ethnic+shift_worker + edu_2cat, data = fit)
mod9 <- lm(diastolicBP ~HR+ age + gender + ethnic+shift_worker + edu_2cat, data = fit)
mod10 <- lm(cholesterol_mgdl ~HR+ age + gender+ ethnic+shift_worker + edu_2cat, data = fit)

stargazer(mod1, mod2, mod3, mod4, mod5, mod6, mod7, mod8, mod9,mod10, type="html", report = "vcsp*",
          summary=T, single.row = TRUE,
          dep.var.labels=c("BMI","WC","WHR","HDL","LDL","TG", "BG","SBP", "DBP","TotChol"), 
          digits = 3,
          ci = T,
          star.cutoffs = c(0.05, 0.01, 0.001),
          out="CVMD-HR.html")

#RHR
mod1 <- lm(bmi ~ RHR + age + gender + ethnic+shift_worker + edu_2cat, data = fit)
mod2 <- lm(waist ~RHR+ age + gender + ethnic+shift_worker + edu_2cat, data = fit)
mod3 <- lm(whr ~RHR+ age + gender + ethnic+shift_worker + edu_2cat, data = fit)
mod4 <- lm(hdl_mgdl ~RHR+ age + gender + ethnic+shift_worker + edu_2cat, data = fit)
mod5 <- lm(ldl_mgdl ~RHR+ age + gender + ethnic+shift_worker + edu_2cat, data = fit)
mod6 <- lm(triglycerides_mgdl ~RHR+ age + gender+ ethnic+shift_worker + edu_2cat, data = fitTG)
mod7 <- lm(glucose_mgdl ~RHR+ age + gender + ethnic+shift_worker + edu_2cat, data = fitTG)
mod8 <- lm(systolicBP ~RHR+ age + gender + ethnic+shift_worker + edu_2cat, data = fit)
mod9 <- lm(diastolicBP ~RHR+ age + gender + ethnic+shift_worker + edu_2cat, data = fit)
mod10 <- lm(cholesterol_mgdl ~RHR+ age + gender+ ethnic+shift_worker + edu_2cat, data = fit)

stargazer(mod1, mod2, mod3, mod4, mod5, mod6, mod7, mod8, mod9,mod10, type="html", report = "vcsp*",
          summary=T, single.row = TRUE,
          dep.var.labels=c("BMI","WC","WHR","HDL","LDL","TG", "BG","SBP", "DBP","TotChol"), 
          digits = 3,
          ci = T,
          star.cutoffs = c(0.05, 0.01, 0.001),
          out="CVMD-RHR.html")

#dRHR
mod1 <- lm(bmi ~ dRHR + age + gender + ethnic+shift_worker + edu_2cat, data = fit)
mod2 <- lm(waist ~dRHR+ age + gender + ethnic+shift_worker + edu_2cat, data = fit)
mod3 <- lm(whr ~dRHR+ age + gender + ethnic+shift_worker + edu_2cat, data = fit)
mod4 <- lm(hdl_mgdl ~dRHR+ age + gender + ethnic+shift_worker + edu_2cat, data = fit)
mod5 <- lm(ldl_mgdl ~dRHR+ age + gender + ethnic+shift_worker + edu_2cat, data = fit)
mod6 <- lm(triglycerides_mgdl ~dRHR+ age + gender+ ethnic+shift_worker + edu_2cat, data = fitTG)
mod7 <- lm(glucose_mgdl ~dRHR+ age + gender + ethnic+shift_worker + edu_2cat, data = fitTG)
mod8 <- lm(systolicBP ~dRHR+ age + gender + ethnic+shift_worker + edu_2cat, data = fit)
mod9 <- lm(diastolicBP ~dRHR+ age + gender + ethnic+shift_worker + edu_2cat, data = fit)
mod10 <- lm(cholesterol_mgdl ~dRHR+ age + gender+ ethnic+shift_worker + edu_2cat, data = fit)

stargazer(mod1, mod2, mod3, mod4, mod5, mod6, mod7, mod8, mod9,mod10, type="html", report = "vcsp*",
          summary=T, single.row = TRUE,
          dep.var.labels=c("BMI","WC","WHR","HDL","LDL","TG", "BG","SBP", "DBP","TotChol"), 
          digits = 3,
          ci = T,
          star.cutoffs = c(0.05, 0.01, 0.001),
          out="CVMD-dRHR.html")

#DayHR
mod1 <- lm(bmi ~ DayHR + age + gender + ethnic+shift_worker + edu_2cat, data = fit)
mod2 <- lm(waist ~DayHR+ age + gender + ethnic+shift_worker + edu_2cat, data = fit)
mod3 <- lm(whr ~DayHR+ age + gender + ethnic+shift_worker + edu_2cat, data = fit)
mod4 <- lm(hdl_mgdl ~DayHR+ age + gender + ethnic+shift_worker + edu_2cat, data = fit)
mod5 <- lm(ldl_mgdl ~DayHR+ age + gender + ethnic+shift_worker + edu_2cat, data = fit)
mod6 <- lm(triglycerides_mgdl ~DayHR+ age + gender+ ethnic+shift_worker + edu_2cat, data = fitTG)
mod7 <- lm(glucose_mgdl ~DayHR+ age + gender + ethnic+shift_worker + edu_2cat, data = fitTG)
mod8 <- lm(systolicBP ~DayHR+ age + gender + ethnic+shift_worker + edu_2cat, data = fit)
mod9 <- lm(diastolicBP ~DayHR+ age + gender + ethnic+shift_worker + edu_2cat, data = fit)
mod10 <- lm(cholesterol_mgdl ~DayHR+ age + gender+ ethnic+shift_worker + edu_2cat, data = fit)

stargazer(mod1, mod2, mod3, mod4, mod5, mod6, mod7, mod8, mod9,mod10, type="html", report = "vcsp*",
          summary=T, single.row = TRUE,
          dep.var.labels=c("BMI","WC","WHR","HDL","LDL","TG", "BG","SBP", "DBP","TotChol"), 
          digits = 3,
          ci = T,
          star.cutoffs = c(0.05, 0.01, 0.001),
          out="CVMD-DayHR.html")

#NightHR
mod1 <- lm(bmi ~ NightHR + age + gender + ethnic+shift_worker + edu_2cat, data = fit)
mod2 <- lm(waist ~NightHR+ age + gender + ethnic+shift_worker + edu_2cat, data = fit)
mod3 <- lm(whr ~NightHR+ age + gender + ethnic+shift_worker + edu_2cat, data = fit)
mod4 <- lm(hdl_mgdl ~NightHR+ age + gender + ethnic+shift_worker + edu_2cat, data = fit)
mod5 <- lm(ldl_mgdl ~NightHR+ age + gender + ethnic+shift_worker + edu_2cat, data = fit)
mod6 <- lm(triglycerides_mgdl ~NightHR+ age + gender+ ethnic+shift_worker + edu_2cat, data = fitTG)
mod7 <- lm(glucose_mgdl ~NightHR+ age + gender + ethnic+shift_worker + edu_2cat, data = fitTG)
mod8 <- lm(systolicBP ~NightHR+ age + gender + ethnic+shift_worker + edu_2cat, data = fit)
mod9 <- lm(diastolicBP ~NightHR+ age + gender + ethnic+shift_worker + edu_2cat, data = fit)
mod10 <- lm(cholesterol_mgdl ~NightHR+ age + gender+ ethnic+shift_worker + edu_2cat, data = fit)

stargazer(mod1, mod2, mod3, mod4, mod5, mod6, mod7, mod8, mod9,mod10, type="html", report = "vcsp*",
          summary=T, single.row = TRUE,
          dep.var.labels=c("BMI","WC","WHR","HDL","LDL","TG", "BG","SBP", "DBP","TotChol"), 
          digits = 3,
          ci = T,
          star.cutoffs = c(0.05, 0.01, 0.001),
          out="CVMD-NightHR.html")

#cdHR
mod1 <- lm(bmi ~ cdHR + age + gender + ethnic+shift_worker + edu_2cat, data = fit)
mod2 <- lm(waist ~cdHR+ age + gender + ethnic+shift_worker + edu_2cat, data = fit)
mod3 <- lm(whr ~cdHR+ age + gender + ethnic+shift_worker + edu_2cat, data = fit)
mod4 <- lm(hdl_mgdl ~cdHR+ age + gender + ethnic+shift_worker + edu_2cat, data = fit)
mod5 <- lm(ldl_mgdl ~cdHR+ age + gender + ethnic+shift_worker + edu_2cat, data = fit)
mod6 <- lm(triglycerides_mgdl ~cdHR+ age + gender+ ethnic+shift_worker + edu_2cat, data = fitTG)
mod7 <- lm(glucose_mgdl ~cdHR+ age + gender + ethnic+shift_worker + edu_2cat, data = fitTG)
mod8 <- lm(systolicBP ~cdHR+ age + gender + ethnic+shift_worker + edu_2cat, data = fit)
mod9 <- lm(diastolicBP ~cdHR+ age + gender + ethnic+shift_worker + edu_2cat, data = fit)
mod10 <- lm(cholesterol_mgdl ~cdHR+ age + gender+ ethnic+shift_worker + edu_2cat, data = fit)

stargazer(mod1, mod2, mod3, mod4, mod5, mod6, mod7, mod8, mod9,mod10, type="html", report = "vcsp*",
          summary=T, single.row = TRUE,
          dep.var.labels=c("BMI","WC","WHR","HDL","LDL","TG", "BG","SBP", "DBP","TotChol"), 
          digits = 3,
          ci = T,
          star.cutoffs = c(0.05, 0.01, 0.001),
          out="CVMD-cdHR.html")

### PAIRWISE MULTIPLE REGRESSION ANALYSIS
#BMI
mod1 <- lm(bmi ~ Sedentary + vigorousPA + age + gender + ethnic + edu_2cat + shift_worker, data = fit)
mod2 <- lm(bmi ~ Sedentary + dRHR + age + gender + ethnic + edu_2cat + shift_worker, data = fit)
mod3 <- lm(bmi ~ vigorousPA + dRHR + age + gender + ethnic + edu_2cat + shift_worker, data = fit)
#Waist
mod4 <- lm(waist ~ vigorousPA + dRHR + age + gender + ethnic + edu_2cat+ shift_worker, data = fit)
#HDL (mgdl)
mod5 <- lm(hdl_mgdl ~ IS + clan.cluster + age + gender + ethnic + edu_2cat+ shift_worker, data = fit)
mod5 <- lm(hdl_mgdl ~ IS + steps + age + gender + ethnic + edu_2cat+ shift_worker, data = fit)

# triglycerides (mgdl)
fitTG <- fit[fit$triglycerides_mgdl < 1900,]
mod41 <- lm(triglycerides_mgdl ~ IS + steps + age + gender+ ethnic + edu_2cat+ shift_worker, data = fitTG)
mod42 <- lm(triglycerides_mgdl ~ IS + clan.cluster + age + gender+ ethnic + edu_2cat+ shift_worker, data = fitTG)
mod43 <- lm(triglycerides_mgdl ~ steps + clan.cluster + age + gender+ ethnic + edu_2cat+ shift_worker, data = fitTG)

stargazer(mod1, mod2, mod3, type="html", report = "vcsp*",
          summary=T, single.row = TRUE,
          dep.var.labels=c("BMI","WC","HDL","TG"), 
          digits = 3,
          ci = T,
          star.cutoffs = c(0.05, 0.01, 0.001),
          out="pairwise multiple analysis BMI.doc")

stargazer(mod4, type="html", report = "vcsp*",
          summary=T, single.row = TRUE,
          dep.var.labels=c("BMI","WC","HDL","TG"), 
          digits = 3,
          ci = T,
          star.cutoffs = c(0.05, 0.01, 0.001),
          out="pairwise multiple analysis WC.doc")

stargazer(mod5, type="html", report = "vcsp*",
          summary=T, single.row = TRUE,
          dep.var.labels=c("BMI","WC","HDL","TG"), 
          digits = 3,
          ci = T,
          star.cutoffs = c(0.05, 0.01, 0.001),
          out="pairwise multiple analysis HDL.doc")

stargazer(mod41, mod42, mod43, type="html", report = "vcsp*",
          summary=T, single.row = TRUE,
          dep.var.labels=c("BMI","WC","HDL","TG"), 
          digits = 3,
          ci = T,
          star.cutoffs = c(0.05, 0.01, 0.001),
          out="pairwise multiple analysis TG.doc")
