# Supplementary material for: Activity Tracker–Based Metrics as Digital Markers of Cardiometabolic Health in Working Adults: Cross-Sectional Study
Source: JMIR Mhealth Uhealth. 2020 Jan 31;8(1):e16409. doi: 10.2196/16409 (PMC7055791; doi:10.2196/16409)
Supplement: Multimedia Appendix 1 [file mhealth_v8i1e16409_app1.zip › NTU_Fitbit data processing.R]

# NTU Fitbit study - data preprocessing
# COMPUTING ALL METRICS

#import data from multiple files into one data.frame
files1 = "C:/R_os/Steps (Intraday)_valid" # indicate the actual path to the source folder with steps data
setwd(files1)

lf <- list.files(files1, all.files=TRUE)
k = unique(substr(lf,1,6))
list.id = k[-c(1:2)]
S1 <-NULL
C1 <- NULL
n = 1
for (i in list.id) {

  setwd(files1)
  #print(i)
  if (n%%1==0) cat("\n","Working on subject",n,"\n")
  n= n + 1
  
  #### STEPS-BASED METRICS ####
  #read files
  lf1 <- list.files(files1, pattern=glob2rx(paste0(i,"*")))
  p1 <- do.call(rbind,lapply(lf1,read.csv)) 
  #convert to POSIXT
  p1$dt <- paste(p1$Date,p1$Time)
  p1$DT <- as.POSIXlt(p1$dt, tryFormats = c("%Y-%m-%d %H:%M:%OS"))
  p1 <- p1[,c(3,5)]
  #create xts object
  library(xts)
  p1.xts <- xts(x=p1$Value, order.by=p1$DT)
  ##summarise data by hours
  ep <- endpoints(p1.xts,on="hours")
  p1.h <- period.apply(p1.xts,INDEX=ep,FUN=sum)
  ##compute mean 24h profile on all dataset
  p1.h.avg <- aggregate(p1.h, .indexhour(p1.h), FUN=mean)
  #Compute IS (Interdaily Stability)
  IS <- var(p1.h.avg)/var(p1.h) # outcome1
  #Compute IV (Interdaily Variation)
  p1.h.sd <- aggregate(p1.h, .indexhour(p1.h), FUN=sd)
  IV <- mean((p1.h.sd/p1.h.avg),na.rm=T) # outcome2
  steps <- sum(p1.h)/length(lf1) # outcome3
  C <- as.data.frame(t(coredata(p1.h.avg)))
  colnames(C) <- paste("steps.avg.", colnames(C), sep = "") #mean steps 24h profile
  
  #### HEART RATE (HR) METRICS ####
  #aggregate steps data per 15-minutes intervals
  ep.15 <- endpoints(p1.xts,on="mins", k=15)
  p1.15 <- period.apply(p1.xts,INDEX=ep.15,FUN=sum)
  index.15 <- index(p1.15[which(coredata(p1.15) <= 100)])
  #read HR data
  temp2 = list.files("C:/R_os/Heart Rate (Intraday)_valid", pattern=glob2rx(paste0(i,"*"))) # indicate the actual path to the source folder with HR data
  setwd("C:/R_os/Heart Rate (Intraday)_valid") # indicate the actual path to the source folder with HR data
  p1.hr <- do.call(rbind, lapply(temp2, read.csv))
  #create xts for HR
  p1.hr$dt <- paste(p1.hr$Date,p1.hr$Time)
  p1.hr$DT <- as.POSIXlt(p1.hr$dt, tryFormats = c("%Y-%m-%d %H:%M:%OS"))
  p1.hr <- p1.hr[,c(3,5)]
  p1.hr.xts <- xts(x=p1.hr$Value, order.by=p1.hr$DT)
  HR <- mean(p1.hr.xts) #outcome4
  #aggregate HR data into 15-mins intervals
  ep.hr.15 <- endpoints(p1.hr.xts, on="minutes",k=15)
  p1.hr.15 <- period.apply(p1.hr.xts, INDEX=ep.hr.15,FUN=mean)
  #align indexes (flooring to minutes)
  library(lubridate)
  index(p1.hr.15) <- floor_date(index(p1.hr.15), unit = "minute")
  tzone(p1.hr.15) <- ""
  
  #Extract HR data using index from steps xts
  p1.rhr <- p1.hr.15[index.15]
  RHR <- mean(p1.rhr) #outcome5
  dRHR <- (mean(p1.hr.xts) - mean(p1.rhr)) #outcome6
  #Day and night HR between 2-4pm (or 2-4am) for all days
  D.hr <- p1.hr.xts["T14:00:00/T16:00:00"]
  N.hr <- p1.hr.xts["T02:00:00/T04:00:00"]
  DayHR <- mean(D.hr,na.rm=T) #outcome7
  NightHR <- mean(N.hr,na.rm=T) #outcome8
  cdHR <- (mean(D.hr,na.rm=T) - mean(N.hr,na.rm=T)) #outcome9
  
  #### ENERGY (CALORIE) EXPENDITURE METRICS ####
  #read files
  temp3 <- list.files("C:/R_os/Calories (Intraday)_valid", pattern=paste0(i,"*")) # indicate the actual path to the source folder with calories data
  setwd("C:/R_os/Calories (Intraday)_valid") # indicate the actual path to the source folder with calories data
  p1c <- do.call(rbind, lapply(temp3, read.csv))
  #create xts for calories (METs)
  p1c$dt <- paste(p1c$Date,p1c$Time)
  p1c$DT <- as.POSIXlt(p1c$dt, tryFormats = c("%Y-%m-%d %H:%M:%OS"))
  p1c.xts <- xts(x=p1c$Mets, order.by=p1c$DT)
  
  #Separate sleep and awake time
  #convert start and end times to POSIXT
  sl <- read.csv("C:/R_os/daily.data/sleep.csv") # indicate the actual path to the source folder with sleep data
  sl <- subset(sl, sl$id == i)
  sl$starttime <- as.POSIXlt(sl$startTime, tryFormats = c("%Y-%m-%dT%H:%M:%OS"))
  sl$endtime <- as.POSIXlt(sl$endTime, tryFormats = c("%Y-%m-%dT%H:%M:%OS"))
  sl <- sl[,c(19:20)]
  #create time intervals
  sl$int <- paste(as.character(sl$starttime),as.character(sl$endtime), sep = "/")
  #create xts of sleep timepoints (minutes)
  p1.xts.sl <- p1c.xts[sl$int]
  #create awake index and subset awake calories
  index.aw <- setdiff(index(p1c.xts), index(p1.xts.sl))
  p1c.xts.aw <- p1c.xts[index.aw]

  #total sedentary minutes per study period (less than 1.5 METs)
  cal.index <- index(p1c.xts.aw[which(coredata(p1c.xts.aw) <= 15)])
  #averagy daily sedentary minutes (less than 1.5 METs)
  Sedentary <- length(cal.index)/length(temp3) # outcome 10
  
  #### DETERMINE DURATION OF PA PERIODS BY INTENSITY LEVELES ####
  p1c$levels <- cut(p1c$Mets, 
                    breaks=c(-Inf, 29, 60, Inf), 
                    labels=c("light","moderate","vigorous"))
  duration.pa = table(p1c$levels)/length(temp3) # outcome 11-13
  
  #### SUMMARY ####
  S <- round(cbind(IS=c(IS),IV,steps,HR,RHR,dRHR,DayHR,NightHR,cdHR,sedentary, lightPA=as.vector(duration.pa)[1],moderatePA=as.vector(duration.pa)[2],vigorousPA = as.vector(duration.pa)[3]),3)
  S1 <- rbind(S1,S)
  C1 <- rbind(C1,C)
  
}
S2 <-data.frame(list.id,S1)
S2$MVPA <- (S2$moderatePA + S2$vigorousPA)
C2 <-data.frame(list.id,C1)

#### k-means cluster analysis ####
ns <- C2[,c(2:25)]/rowSums(C2[,c(2:25)])*100 #Normalization of mean steps 24h profiles
ns <- data.frame(list.id,ns)
clan <- kmeans(ns[,c(2:25)], 3, nstart = 20) # k-means clustering (k=3)
clu <- data.frame(list.id, clan$cluster) # outcome 14

#### DATASET with activity tracker-based metrics 
fit <- merge(S2, clu, by = "list.id")
write.csv(fit,"C:/R_os/fitbit metrics.csv") # indicate the actual path to the working folder
