# Supplementary material for: Activity Tracker–Based Metrics as Digital Markers of Cardiometabolic Health in Working Adults: Cross-Sectional Study
Source: JMIR Mhealth Uhealth. 2020 Jan 31;8(1):e16409. doi: 10.2196/16409 (PMC7055791; doi:10.2196/16409)
Supplement: Multimedia Appendix 1 [file mhealth_v8i1e16409_app1.zip › NTU_Fitbit_3-day window RHR sampling and stability analysis.R]

# NTU Fitbit study - data preprocessing
# Analysis of stability of resting heart rate sampled from three-day windows

#import data from multiple files into one data.frame
files1 = "C:/R_os/Steps (Intraday)_valid"  # indicate the actual path to the source folder with steps data
setwd(files1)

lf <- list.files(files1, all.files=TRUE)
k = unique(substr(lf,1,6))
list.id = k[-c(1:2)]
S1 <-NULL
L1 <- NULL
n = 1
for (i in list.id) {
  setwd(files1)
  #print(i)
  if (n%%1==0) cat("\n","Working on subject",n,"\n")
  n= n + 1
  
  ## READ STEPS DATA ##
  lf1 <- list.files(files1, pattern=glob2rx(paste0(i,"*")))
  p1 <- do.call(rbind,lapply(lf1,read.csv)) 
  #convert to POSIXT
  p1$dt <- paste(p1$Date,p1$Time)
  p1$DT <- as.POSIXlt(p1$dt, tryFormats = c("%Y-%m-%d %H:%M:%OS"))
  p1 <- p1[,c(3,5)]
  #create xts object
  library(xts)
  p1.xts <- xts(x=p1$Value, order.by=p1$DT)

  ## HEART RATE METRICS ##
  # Aggregate steps data per 15-minutes intervals
  ep.15 <- endpoints(p1.xts,on="mins", k=15)
  p1.15 <- period.apply(p1.xts,INDEX=ep.15,FUN=sum)
  index.15 <- index(p1.15[which(coredata(p1.15) <= 100)])
  #Exporting HR data
  temp2 = list.files("C:/R_os/Heart Rate (Intraday)_valid", pattern=glob2rx(paste0(i,"*"))) # indicate the actual path to the source folder with HR data 
  setwd("C:/R_os/Heart Rate (Intraday)_valid") # indicate the actual path to the source folder with HR data 
  setwd(files1)
  p1.hr <- do.call(rbind, lapply(temp2, read.csv))
  #create xts for HR
  p1.hr$dt <- paste(p1.hr$Date,p1.hr$Time)
  p1.hr$DT <- as.POSIXlt(p1.hr$dt, tryFormats = c("%Y-%m-%d %H:%M:%OS"))
  p1.hr <- p1.hr[,c(3,5)]
  p1.hr.xts <- xts(x=p1.hr$Value, order.by=p1.hr$DT)
  #aggregating HR data into 15-mins intervals
  ep.hr.15 <- endpoints(p1.hr.xts, on="minutes",k=15)
  p1.hr.15 <- period.apply(p1.hr.xts, INDEX=ep.hr.15,FUN=mean)
  #aligning indexes (flooring to minutes)
  library(lubridate)
  index(p1.hr.15) <- floor_date(index(p1.hr.15), unit = "minute")
  tzone(p1.hr.15) <- ""
  #create RHR xts
  p1.rhr <- p1.hr.15[index.15]
  
  # Kolmogorov-Smirnov test for the comparison of RHR distributions
  ks1 <- ks.test(coredata(p1.rhr), coredata(first(p1.rhr,'3 days')))$p.value
  ks2 <- ks.test(coredata(p1.rhr), coredata(last(first(p1.rhr,'4 days'),'3 days')))$p.value
  ks3 <- ks.test(coredata(p1.rhr), coredata(last(first(p1.rhr,'5 days'),'3 days')))$p.value
  ks4 <- ks.test(coredata(p1.rhr), coredata(last(first(p1.rhr,'6 days'),'3 days')))$p.value
  ks5 <- ks.test(coredata(p1.rhr), coredata(last(first(p1.rhr,'9 days'),'3 days')))$p.value
  ks6 <- ks.test(coredata(p1.rhr), coredata(last(first(p1.rhr,'10 days'),'3 days')))$p.value
  ks7 <- ks.test(coredata(p1.rhr), coredata(last(first(p1.rhr,'11 days'),'3 days')))$p.value
  ks8 <- ks.test(coredata(p1.rhr), coredata(last(first(p1.rhr,'12 days'),'3 days')))$p.value
  ks9 <- ks.test(coredata(p1.rhr), coredata(last(first(p1.rhr,'14 days'),'3 days')))$p.value
  ks10 <- ks.test(coredata(p1.rhr), coredata(first(p1.rhr,'3 days')))$p.value
  
  #### SUMMARY ####
  S <- cbind(ks1,ks2,ks3,ks4,ks5,ks6,ks7,ks8,ks9,ks10)
  S1 <- rbind(S1,S)
  
}
S2 <-data.frame(list.id,S1)

#Compute the fraction of 'failed' (P<.05) KS tests
T1 <- NULL
for (i in list.id) {
a <- table(S2[S2$list.id==i,2:11]<0.05)['TRUE']/10
T1 <- rbind(T1, a)
}
