# Supplementary material for: Activity Tracker–Based Metrics as Digital Markers of Cardiometabolic Health in Working Adults: Cross-Sectional Study
Source: JMIR Mhealth Uhealth. 2020 Jan 31;8(1):e16409. doi: 10.2196/16409 (PMC7055791; doi:10.2196/16409)
Supplement: Multimedia Appendix 3 [file mhealth_v8i1e16409_app3.xlsx]

## Sheet: RHR 3day windows_ks.test (N=84)
	Kolmogorov-Smirnov tests
	RHR.w1	RHR.w2	RHR.w3	RHR.w4	RHR.w5	RHR.w6	RHR.w7	RHR.w8	RHR.w9	RHR.w10
id	P-value	P-value	P-value	P-value	P-value	P-value	P-value	P-value	P-value	P-value
6FMBNZ	0.175276	0.0306552	0.0123248	0.200694	0.0245532	0.00119034	0.211606	0.521202	0.10906	0.175276
6FMBQQ	0.000161009	2.02661e-06	2.25725e-07	1.68635e-06	0.000647487	8.76816e-05	1.77811e-05	7.66436e-06	0.0154568	0.000161009
6FMBQV	0.0335472	0.0596344	0.121182	0.00413187	1.71207e-08	1.66094e-06	1.31783e-09	0.000101985	5.22417e-06	0.0335472
6FMBR3	0.0319084	0.203864	0.135778	0.0212936	0.658285	0.285525	0.822664	0.711953	0.527775	0.0319084
6FMCZR	0.00500176	0.00173236	0.473595	0.584358	0.0011593	0.695462	0.0901642	0.0378574	0.37412	0.00500176
6FMDZC	0.642861	0.043047	0.0108219	0.226327	0.00592615	0.0050194	0.0571032	0.101007	0.359119	0.642861
6FMDZF	0.371555	0.678995	0.938606	0.649961	0.120743	0.065504	0.121034	0.680711	0.217886	0.371555
6FMF2B	0.175671	0.0119062	0.000945991	5.9022e-05	4.94254e-07	0.0422866	0.218359	0.00285197	5.70624e-09	0.175671
6FMJWT	0.000387412	0.00561805	0.0128024	0.0183019	0.759124	0.339858	0.151471	0.235115	0.635502	0.000387412
6FMJZP	0.111423	0.486824	0.292549	0.000540404	0.00557849	0.120841	0.0018095	0.88602	9.16124e-06	0.111423
6FMJZV	0.51014	0.00357291	1.71478e-08	1.09218e-08	4.55191e-15	2.32504e-07	0.00267842	0.0294534	0.0285623	0.51014
6FMKMC	0.290097	0.0336127	0.0228519	0.35043	0.0342772	0.000139676	0.703391	0.0106282	0.00599584	0.290097
6FMKMF	0.648601	0.0280595	0.154826	0.0553063	6.43433e-05	0.0103609	0.307649	0.0247446	0.000320783	0.648601
6FMLN9	8.25064e-05	0.279444	0.0233654	0.0490287	0.958969	0.648031	0.318766	0.129554	0.766377	8.25064e-05
6FMLND	1.78076e-08	6.66578e-13	2.33632e-11	2.35349e-10	0.0286365	0.0906292	0.297335	5.59249e-05	0.00104858	1.78076e-08
6FMM3J	1.54321e-14	7.90124e-12	3.81595e-09	6.47741e-06	0.0217829	0.245517	0.607574	6.53597e-07	1.37508e-05	1.54321e-14
6FMN8B	0.00717881	0.689456	0.729089	0.48077	0.00167114	0.0240133	0.282867	0.0203493	0.000629694	0.00717881
6FMN8D	0.00292321	6.44941e-06	2.07325e-07	1.25521e-05	0.000135276	9.68899e-07	8.4916e-05	0.1405	0.000494968	0.00292321
6FMN8F	0.321521	0.332109	0.0178251	0.0543865	0.00839591	0.0115475	0.00828032	0.650304	0.00481059	0.321521
6FMPQ2	0.143373	0.0908542	0.00811499	0.00169113	0.293828	0.968337	0.00840265	0.00100193	0.620553	0.143373
6FMQCK	0.00107701	0.00118482	0.0151647	2.06201e-05	0.000107597	0.0599771	0.22749	0.000403875	0.331355	0.00107701
6FMQGH	0.0333208	0.657938	0.0331219	0.00297317	0.928296	0.959036	0.629584	0.41803	0.0812167	0.0333208
6FMQGN	0.0105802	0.00312437	0.327078	0.151434	2.52031e-05	0.000210675	0.00129777	0.0306589	0.183795	0.0105802
6FMQMN	0.00161284	0.00220706	0.0343037	0.549213	0.023623	5.31742e-05	0.00128667	0.0193276	0.938803	0.00161284
6FMTBS	0.132772	0.294404	0.174852	0.015872	0.0624409	0.0238289	0.257102	0.00695574	0.386719	0.132772
6FMTCR	0.000651398	5.02152e-05	0.0820998	0.0146319	0.010352	2.92906e-05	1.57633e-06	0.00557207	0.31676	0.000651398
6FMTG3	0.417012	0.120493	0.473742	0.314694	0.264726	0.135216	0.396714	0.626954	0.0126847	0.417012
6FMTG7	0.769234	0.443032	0.000932603	0.0580533	0.0180319	0.0352199	0.319762	0.257571	0.205022	0.769234
6FMTGC	0.296779	0.144315	0.00729781	0.0934703	0.0102177	0.188856	0.200863	0.0933887	0.00221126	0.296779
6FMTGD	0.0127773	0.264936	0.553598	0.321103	0.701932	0.0878987	0.00509701	0.0203347	0.0592526	0.0127773
6FMTPC	1.70139e-09	9.41744e-05	0.0393922	0.326068	7.00918e-11	2.44406e-08	0.177649	1.95526e-09	2.8938e-12	1.70139e-09
6FMV3J	0.00160944	0.119101	0.00199906	2.09659e-10	0.0205493	0.00200574	0.373447	0.000501011	0.0892463	0.00160944
6FMV8C	0.148403	1.03886e-05	1.29333e-05	0.000207048	0.000863696	0.038334	0.346521	0.19128	3.87509e-05	0.148403
6FMV98	0.574244	0.763915	0.798292	0.100085	0.304633	0.0401456	0.000133092	0.00635541	0.35875	0.574244
6FMVSS	0.0401043	0.480904	0.631928	0.903414	0.000831306	0.0655074	0.606696	0.0252288	0.000350834	0.0401043
6FMVSV	2.62959e-06	5.65036e-09	0.00262731	0.0820754	0.359143	0.0718281	0.118254	0.345774	0.154662	2.62959e-06
6FMVSZ	0.0966522	0.521309	0.241106	0.0145895	0.976212	0.481972	0.15248	0.331386	0.0400319	0.0966522
6FMWFQ	0.0271634	0.00609341	0.00999036	0.0391022	8.93066e-05	0.012182	0.211439	0.0137935	0.344737	0.0271634
6FMWKK	0.81737	0.0228334	0.000305153	0.00697805	0.0244091	0.0256052	0.742314	0.841626	0.0554781	0.81737
6FMXNR	0.00042064	0.00114497	0.401513	0.941638	0.168558	0.350494	0.00724408	0.000301803	0.0855175	0.00042064
6FMY24	0.0395295	0.0255089	0.25937	0.0110481	0.000783621	5.12873e-05	0.0203774	0.904559	0.0259148	0.0395295
6FMY8Q	0.0500564	0.0494124	0.0145924	0.206761	0.24607	0.246524	0.0207345	0.000146882	0.623468	0.0500564
6FMY8V	0.0136871	0.05888	0.111238	0.511583	0.138908	0.976775	0.903157	0.455043	0.947826	0.0136871
6FMYVM	0.469607	0.404636	0.338055	0.000967765	0.0574294	0.446071	0.180116	0.11636	0.0226075	0.469607
6FMYVT	0.433134	0.178345	0.01119	0.037484	0.0605245	0.294752	0.0244795	0.000911883	0.0665093	0.433134
6FMYXG	0.121797	0.610599	0.23748	0.191302	0.986208	0.413441	0.145876	0.0772881	0.764783	0.121797
6FMZ2P	0.768268	0.459591	0.0394702	0.0168801	0.0140575	0.0554431	0.015896	0.276553	0.249085	0.768268
6FMZ3K	0.984374	0.188584	0.407562	0.234296	0.00196261	8.33797e-05	0.00451938	0.00675534	0.219588	0.984374
6FMZFC	0.0761663	0.000547301	5.32154e-07	0.0990064	0.0568186	0.466432	5.68651e-09	8.74878e-08	0.611386	0.0761663
6FMZFF	0.323133	0.337461	0.0465919	0.0798568	0.330021	0.267122	0.447472	0.110553	0.0292857	0.323133
6FMZNX	5.79262e-07	0.0140933	0.0636219	7.81391e-05	5.79501e-05	0.000986789	0.00268638	2.83328e-05	0.0110424	5.79262e-07
6FMZTC	0.153668	0.148201	0.0190785	0.351517	0.328377	0.706711	0.0818517	0.0249769	0.422674	0.153668
6FMZTJ	0.00026393	0.00575029	0.00105763	0.0275944	0.0763949	0.000324924	0.000230479	0.0129583	2.42262e-06	0.00026393
6FN4VQ	0.151628	0.222823	8.53875e-05	0.00128824	4.93912e-06	0.000562151	2.68285e-09	2.1153e-11	1.4278e-05	0.151628
6FN5VY	0.000365423	0.6016	0.0311136	0.221203	0.296002	0.146383	0.193733	0.163853	0.0922877	0.000365423
6FPKFQ	0.600127	0.0717454	0.0148819	0.267188	0.177095	0.368802	0.102483	0.0547291	0.145526	0.600127
6FPLN7	0.0537886	0.0497797	0.0271388	0.354336	0.000104398	0.234255	0.194688	0.403963	0.0617873	0.0537886
6FPN34	0.203333	0.601224	2.63666e-05	9.05589e-05	3.66964e-11	7.69585e-07	4.99411e-10	0.000143167	5.35683e-13	0.203333
6FPNL4	0.171724	0.0847766	0.000168708	4.07684e-07	0.388911	0.767069	0.549999	0.224025	0.00752093	0.171724
6FPS4G	0.00481453	8.99364e-07	5.95694e-06	0.394672	0.484234	0.661319	0.403936	0.832787	0.030473	0.00481453
6FPSL8	0.000695448	0.0029217	0.10879	0.142836	0.00060726	1.01725e-05	0.293777	0.0520259	0.823505	0.000695448
6FXVL7	0.126692	0.166383	0.61893	0.0663171	6.24899e-05	4.87787e-10	1.33463e-06	0.00336708	0.0487725	0.126692
6FXXWM	0.215502	0.137812	0.486353	0.42993	0.295079	0.00789141	1.66382e-06	3.20347e-05	0.832675	0.215502
6FY6T4	0.156055	0.949635	0.0172283	0.00418069	0.19227	0.0098887	0.295141	0.102523	0.00121654	0.156055
6G4RBQ	0.649437	0.0044931	0.00178456	0.00107303	0.00131428	0.0102555	0.539149	1.01502e-05	0.0218459	0.649437
6G72CQ	0.152469	0.0752515	0.0581718	0.096495	0.000679114	0.00457698	0.983046	0.452957	0.33951	0.152469
6G73XG	0.0230109	0.903403	0.166712	0.318557	0.0147622	0.146215	0.00430684	0.0369834	0.361273	0.0230109
6G7888	0.0047166	0.00124793	7.34051e-05	0.000278396	0.805053	0.738747	0.888096	0.54147	0.0641333	0.0047166
6G7NLX	0.000180284	1.21749e-05	0.0212635	0.999378	0.0275692	0.179194	0.497194	0.109641	0.421772	0.000180284
6G7ZWX	0.0257197	0.85438	0.652922	0.687509	0.000434851	0.178329	0.839482	0.222919	0.00373056	0.0257197
6G7ZX2	0.000390201	0.128792	0.323964	0.0854399	2.48784e-06	0.00886766	0.292587	0.00576228	0.582072	0.000390201
6G83CG	0.157596	0.299992	3.00862e-06	0.000122603	0.0122879	0.00501171	0.133891	0.299144	0.0741772	0.157596
6G8853	0.17122	0.36082	0.0372555	0.0865249	0.122102	0.191162	0.575297	0.568972	0.388377	0.17122
6G89XK	0.238143	0.143511	0.482859	0.44008	3.41486e-06	0.117112	0.00343159	0.0264553	0.842763	0.238143
6G8HPC	0.295495	0.182436	0.0141979	0.21348	0.652669	0.0543072	0.00704507	0.0102053	0.269517	0.295495
6JBBBK	5.73698e-06	0.00301448	0.0271104	0.374855	0.0564579	0.00211161	0.174991	0.310335	0.158726	5.73698e-06
6JBHHV	0.0774398	0.653433	0.242531	0.100081	0.420694	0.0179477	0.344982	0.0188532	0.0344283	0.0774398
6JBXYQ	0.00167231	0.00368454	0.085213	0.511995	0.000221255	0.000992358	0.32687	0.110311	0.183896	0.00167231
6JDPBY	2.55769e-06	6.02306e-07	0.00169304	0.0360451	0.0140391	5.84948e-05	0.801483	0.179963	1.623e-09	2.55769e-06
6MPFB8	0.010531	0.000202617	1.20681e-13	3.31957e-14	0.0111317	0.356848	0.401263	0.24724	2.19154e-06	0.010531
6MQ5HH	0.109681	0.380471	0.904085	0.591026	0.370659	0.105568	0.0246768	0.000124483	0.169517	0.109681
6MQBFF	0.0115598	0.511427	0.0196926	0.0645426	0.000400793	0.0285729	0.0127431	0.0303063	0.00432488	0.0115598
6MQFVH	6.05518e-06	1.14256e-07	9.75022e-05	0.000457333	1.87118e-05	3.05053e-07	1.66002e-07	0.160089	0.0284575	6.05518e-06
